# Supplementary material for: Patterns of molecular and phenotypic diversity in pearl millet [Pennisetum glaucum (L.) R. Br.] from West and Central Africa and their relation to geographical and environmental parameters
Source: BMC Plant Biol. 2010 Oct 6;10:216. doi: 10.1186/1471-2229-10-216 (PMC3017833; doi:10.1186/1471-2229-10-216)
Supplement: Additional file 3 — Details for the 145 pearl millet inbred genotypes examined in this study. Details of the 145 pearl millet inbred genotypes examined in this study. [file 1471-2229-10-216-S3.TXT]

Entry	Local.name	Location	Country	Latitude.Pos.Nord	Longitude.neg.West..posit.East	Altitude	temp_mean	precip_perind	precip_group
1	WEYA	SEGBANA	BENIN	10.933	3.7	230	28.1399739884667	965.319090435465	sudanian zone
2	IGNATI	COBLY	BENIN	10.7	1.033	204	24.2189804766923	967.774986349988	sudanian zone
3	DOGOKASSA	LOLO	BENIN	11.267	3.067	285	27.6929763971836	957.712954621288	sudanian zone
4	-	BIRNI	BENIN	10	1.517	409	26.5812912847395	1143.63065148482	sudanian zone
5	IYAKOUN	FAFA	BENIN	10.15	3.04	320	27.0294182665201	1137.03886386386	sudanian zone
6	KAZOUYA	BOUGA	BURKINA FASO	13.233	-1.867	332	28.5826222630878	668.628331033736	sudano-sahelian zone
7	DIYE	MATIAKOALI	BURKINA FASO	12.367	1.033	288	28.2788951146987	751.399068401735	sudano-sahelian zone
8	HAINI	KANCHARI	BURKINA FASO	12.483	1.517	266	28.366829397136	726.497663663664	sudano-sahelian zone
9	KOLALA	TOUSSIANA	BURKINA FASO	10.833	-4.617	488	26.9793600623011	1130.29922313618	sudanian zone
10	GAOURI	BANGA	BURKINA FASO	13.883	-0.083	299	28.8646830014793	510.116253753754	sudano-sahelian zone
11	YOUFO	GASSAN	BURKINA FASO	12.817	-3.2	287	28.3565417041803	775.868151484819	sudano-sahelian zone
12	INIADI	TOUGOU	BURKINA FASO	11.483	1.283	193	19.8385608397375	877.19014246805	sudano-sahelian zone
13	MOUTIRI	-	BURKINA FASO	13.817	0.15	294	28.8903729986162	513.983867275348	sudano-sahelian zone
14	HENELE	DEOU	BURKINA FASO	14.6	-0.717	303	29.5220400675127	389.459723404997	sahel zone
15	MOUTIRI	-	BURKINA FASO	14.017	-1.017	318	28.9997517362226	532.941047604982	sudano-sahelian zone
16	KAZOUYA	OUAHIGOUYA	BURKINA FASO	13.583	-2.417	333	28.6726382684242	693.007586533903	sudano-sahelian zone
17	YOU	THIOU	BURKINA FASO	13.8	-2.667	315	28.6976648252372	640.803689064559	sudano-sahelian zone
18	KAZOUYA	DIBILOU	BURKINA FASO	13.1	-0.917	314	28.588511224804	651.538335210211	sudano-sahelian zone
19	NATA	TIBO	BURKINA FASO	14.117	-2.167	301	29.1755607488009	592.548244540837	sudano-sahelian zone
20	KAZOUYA TOLOGO	ZONGBEGA	BURKINA FASO	12.867	-2.117	327	28.460321996006	686.831182533885	sudano-sahelian zone
21	KAZOUYA	SOURE	BURKINA FASO	12.433	-3.517	276	28.2052568603176	909.95971041464	sudanian zone
22	DIYE	MANI	BURKINA FASO	13.25	-0.217	275	28.601162630172	620.447211415962	sudano-sahelian zone
23	DIYE	MANI	BURKINA FASO	13.25	-0.217	275	28.601162630172	620.447211415962	sudano-sahelian zone
24	ZISSAOLA	BOBORA	BURKINA FASO	11.083	-2.933	280	27.7333345440609	1000.76121856454	sudanian zone
25	GAOURI	BANGA	BURKINA FASO	13.883	-0.083	299	28.8646830014793	510.116253753754	sudano-sahelian zone
26	KAZOUYA	NABADOGO	BURKINA FASO	12.133	-2.067	326	28.2418728461074	768.087873587874	sudano-sahelian zone
27	KAZOUYA	KOULOUGOUNGOU	BURKINA FASO	11.183	-0.183	247	23.3057271823121	853.977315671836	sudano-sahelian zone
28	SAMADIE	TOLKABUA	BURKINA FASO	10.183	-2.95	284	27.2558777203306	1075.95182259182	sudanian zone
29	DAPOUA DAOURLE	BOMBOROKUI	BURKINA FASO	13.017	-3.95	277	28.3242128880379	778.480789613143	sudano-sahelian zone
30	MENA	TIEBELE	BURKINA FASO	11.1	-0.983	254	26.6113075959618	682.89919002668	sudano-sahelian zone
31	DOUGHO FOUROU	FO	BURKINA FASO	11.883	-4.517	366	27.4157287911388	895.51001001001	sudano-sahelian zone
32	IDIYOUWE	DIAPAGA	BURKINA FASO	12.04	1.47	274	28.0625262498885	825.719001668336	sudano-sahelian zone
33	ARGOUM	MEINARI	CAMEROUN	12.483	14.183	285	27.5367150950816	488.758111075503	sahel zone
34	BOGO	POUSS	CAMEROUN	10.85	15.05	310	27.8201253848873	718.291849148419	sudano-sahelian zone
35	BOGO	POUSS	CAMEROUN	10.85	15.05	310	27.8201253848873	718.291849148419	sudano-sahelian zone
36	MOURI	MOULANDI	CAMEROUN	10.2	14.033	445	27.7612341465706	852.867500834168	sudano-sahelian zone
37	MOURI	MOULANDI	CAMEROUN	10.2	14.033	445	27.7612341465706	852.867500834168	sudano-sahelian zone
38	YADIRI	MAYANGA	CAMEROUN	7.517	13.5	NA	22.4412196975908	1529.7095744393	sudanian zone
39	TCHIAURE	DOUKOULA	CAMEROUN	10.117	14.967	336	27.5484829175425	844.043431362397	sudano-sahelian zone
40	YADIRI	BABARKIN	CAMEROUN	10.133	14.033	445	27.7631627077935	858.284121621622	sudano-sahelian zone
41	TOTSEME	SAKJE	CAMEROUN	8.12	13.46	516	24.2734988378928	1443.34165151067	sudanian zone
42	DOKOM	NGUENE	CENTRAFRIQUE	10.5	23.033	537	26.6625342664947	757.591702149911	sudano-sahelian zone
43	ARIA	SIDO	CENTRAFRIQUE	8.217	18.717	396	26.7971188461882	1119.71373873874	sudanian zone
44	ARIA	SIDO	CENTRAFRIQUE	8.217	18.717	396	26.7971188461882	1119.71373873874	sudanian zone
45	ARIA	KANDIMARA	CENTRAFRIQUE	6.59	19.11	497	25.7615998400679	1380.92995592996	sudanian zone
46	KAIA	HORI	CHAD	10.83333	18.4	419	28.4692049236994	850.28903903904	sudano-sahelian zone
47	MOUTIRI SOUNA	DANDE KONI	GUINEE	11.75	-12.95	207	26.48727068399	1459.01938455309	sudanian zone
48	MOUTIRI	KIFAYA	GUINEE	12.167	-13.067	176	27.9892325253369	1275.73002496879	sudanian zone
49	SANIO SHIMA	MOUSSAYA	GUINEE	10.41	-10.01	448	25.6943387761289	1574.14649599931	sudanian zone
50	-	BLA	MALI	12.95	-5.767	293	27.6942441701358	772.032856385798	sudano-sahelian zone
51	Djiguifa	Cinzana	MALI	13.25	-5.967	282	27.9837846968484	703.994700582936	sudano-sahelian zone
52	Indiana 05	Cinzana	MALI	13.25	-5.967	282	27.9837846968484	703.994700582936	sudano-sahelian zone
53	Sanioba 12	Cinzana	MALI	13.25	-5.967	282	27.9837846968484	703.994700582936	sudano-sahelian zone
54	Guifoué 16	Cinzana	MALI	13.25	-5.967	282	27.9837846968484	703.994700582936	sudano-sahelian zone
55	Madougou 5	Koro	MALI	13.368	-4.736	291	28.337252950025	709.605584996762	sudano-sahelian zone
56	-	OVELESSE BOUGOU	MALI	12.033	-7.917	371	27.4840879892222	1082.97829025607	sudanian zone
57	SOUNA	SIGUINE	MALI	14.1	-5.867	278	28.462651808856	514.273198198199	sudano-sahelian zone
58	TIOTIONI	TIORIBOUGOU	MALI	13.383	-7.983	417	28.123625401404	825.905105105105	sudano-sahelian zone
59	SANIO	SONONGO	MALI	13.8	-6.65	298	28.2802364363976	598.22972972973	sudano-sahelian zone
60	NIOU	KENE	MALI	14.333	-3.317	343	28.7114862723319	518.465611856917	sudano-sahelian zone
61	SOMNA	HAMAKOULADJI	MALI	16.383	-0.367	297	29.7260284162137	218.263109597201	sahel zone
62	HAINI	HOMBORI	MALI	15.283	-1.7	322	30.2633208605421	371.577099620282	sahel zone
63	SOUMA	-	MALI	14.883	-6.833	282	29.1125082025877	455.656512948592	sahel zone
64	SOUNARI	KONRONGA	MALI	15.333	-7.617	276	29.2615348896926	443.777992277993	sahel zone
65	NIO BA	KONA	MALI	14.933	-3.883	311	28.5110210926693	425.718298298299	sahel zone
66	KOTOUMOUGA	NIARO	MALI	13.917	-5.733	279	28.318933678302	538.377467467468	sudano-sahelian zone
67	SANIO BOBONI	MARKABOUGOU	MALI	13.917	-6.35	289	28.4410178985195	545.778847340491	sudano-sahelian zone
68	TIOTIONI	DOUMOUKOLO	MALI	13.467	-7.017	319	28.1118042895457	713.336742624979	sudano-sahelian zone
69	SOUMA	SEGUE	MALI	15.183	-6.95	284	29.3581622699148	431.481195481196	sahel zone
70	-	DIMBAL	MALI	14	-3.617	320	28.4824478120199	553.391659744852	sudano-sahelian zone
71	NONSI NIO	SAL	MALI	13.833	-5.017	273	28.2677310939354	568.291103603604	sudano-sahelian zone
72	NONSI NIO	SAL	MALI	13.833	-5.017	273	28.2677310939354	568.291103603604	sudano-sahelian zone
73	NIOU BOBO	POMORODODIOU	MALI	14.1	-3.067	265	28.6550302388669	572.079739818871	sudano-sahelian zone
74	SANIO SEGUETENE	FASSA	MALI	13.433	-8.25	420	28.1425365188399	842.272522522523	sudano-sahelian zone
75	SOUMA PEMA	DIEMA	MALI	14.533	-9.2	277	28.4368635971977	651.806370887017	sudano-sahelian zone
76	SOUMA PEMA	DIEMA	MALI	14.533	-9.2	277	28.4368635971977	651.806370887017	sudano-sahelian zone
77	TORO NIOU	SANGA	MALI	14.467	-3.3	507	28.805774702288	491.137658616701	sahel zone
78	TORO NIOU	SANGA	MALI	14.467	-3.3	507	28.805774702288	491.137658616701	sahel zone
79	SOGUE	AOUROU	MALI	14.95	-11.583	157	29.4992416595041	513.208177742961	sudano-sahelian zone
80	DOUFOUA TELI	TOMINIAN	MALI	13.283	-4.583	295	28.3378578962838	727.478864158276	sudano-sahelian zone
81	SOGUE	HAMDALAYE	MALI	15.033	-7.767	277	28.9635343829752	478.560632060632	sahel zone
82	SOGUE	HAMDALAYE	MALI	15.033	-7.767	277	28.9635343829752	478.560632060632	sahel zone
83	SOUNA	KALAKE	MALI	12.95	-6.817	315	27.9145497967462	822.774326050189	sudano-sahelian zone
84	SOUNA	KALAKE	MALI	12.95	-6.817	315	27.9145497967462	822.774326050189	sudano-sahelian zone
85	SOUNA TELI	ZAMBOUGOU	MALI	13.117	-6.633	294	27.9973590343668	779.907700804254	sudano-sahelian zone
86	SOUNA TELI	ZAMBOUGOU	MALI	13.117	-6.633	294	27.9973590343668	779.907700804254	sudano-sahelian zone
87	-	-	MALI	15.6	-5.117	297	29.2137447377816	335.429865808869	sahel zone
88	SOGUE	NOMSOM BOUGOULI	MALI	14.983	-10.017	286	28.92927923693	545.821314465151	sudano-sahelian zone
89	GAOURI DIAOUNDI	YOROBOU	MALI	15.1	-2.017	303	29.9724519208752	407.167143428013	sahel zone
90	GAOURI DIAOUNDI	YOROBOU	MALI	15.1	-2.017	303	29.9724519208752	407.167143428013	sahel zone
91	CHUWONINKE	MOLOBALA	MALI	12.167	-5.317	387	27.1228412749342	964.987292848405	sudanian zone
92	SANIO BA	KASSARO	MALI	12.95	-8.883	426	27.89614779932	993.583333333334	sudanian zone
93	SANIO	DIAMOU	MALI	14.083	-11.267	112	29.1777428960074	765.925425425427	sudano-sahelian zone
94	SANIO OULOUKOU	YOROBOUGOULA	MALI	10.917	-8	374	26.7204036487474	1278.79023454643	sudanian zone
95	SANIO OULOUKOU	YOROBOUGOULA	MALI	10.917	-8	374	26.7204036487474	1278.79023454643	sudanian zone
96	SANIO DIE	SAGABARI	MALI	12.583	-9.8	389	27.8356778057828	1135.52883500637	sudanian zone
97	SANIO DIKO	DYALAKOROBA	MALI	14.68333	-8.466667	279	28.493329097281	550.195743820744	sudano-sahelian zone
98	SANIO OULOUKOU	FAKOLA	MALI	10.53333	-6.916667	378	26.4468450882156	1227.18235035035	sudanian zone
99	SANIO SANKO	KIGNAN	MALI	11.51	-6.01	399	26.9531595074659	1194.9445278612	sudanian zone
100	SOUNA	FEREYKIKE	MAURITANIE	16.483	-10.983	165	29.6491289604268	313.893590364559	sahel zone
101	SHOUNIT	BOUHAVRA	MAURITANIE	15.733	-7.95	272	29.5125659560586	392.927141427142	sahel zone
102	SOGUE	KERVI	MAURITANIE	15.767	-9.533	188	29.0555175907566	398.927067186948	sahel zone
103	SHOUNIT	OUALATA	MAURITANIE	17.18	-7.02	307	29.9589450684774	200.312801729986	sahel zone
104		ICRISATSC	NIGER	13.25	2.3	222	29.0994884324757	561.055113937467	sudano-sahelian zone
105	MAIWA ADERANKOBI	DAN BANGIRO	NIGER	14.783	3.317	240	29.3207039824718	352.156085828217	sahel zone
106	ZONGO	LITAO	NIGER	14.017	7.633	408	27.6942352865516	458.025064656096	sahel zone
107	ZONGO	LITAO	NIGER	14.017	7.633	408	27.6942352865516	458.025064656096	sahel zone
108	-	IN KARKADA	NIGER	14.883	4.967	353	29.0201295183412	361.044362864035	sahel zone
109	-	IN KARKADA	NIGER	14.883	4.967	353	29.0201295183412	361.044362864035	sahel zone
110	ANKOUTES	MAY KERAWA	NIGER	14.683	7.617	440	27.7957564599744	344.627394612511	sahel zone
111	-	SANIA KOURA	NIGER	13.75	8.067	419	27.8081789688583	495.357883307036	sahel zone
112	ZONGO	MAY GIZAWA	NIGER	14.167	8.25	442	27.9324873640809	406.17764374544	sahel zone
113	HAINI KIRE	ELEWAYEN	NIGER	14.967	0.8	280	29.7598345965196	290.875296472944	sahel zone
114	MAIWA	GOUROUN GOUSSA	NIGER	13.85	6.967	365	27.6458043905571	508.982545872721	sudano-sahelian zone
115	SOMNA	BARAKAN	NIGER	14.183	1.817	248	29.5255668173591	442.896745484981	sahel zone
116	GUERGUERA	DEOULE	NIGER	14.533	5.983	466	28.4251692286505	429.637510237511	sahel zone
117	GUERGUERA	DEOULE	NIGER	14.533	5.983	466	28.4251692286505	429.637510237511	sahel zone
118	TIOUMA	BARAKAN	NIGER	14.183	1.817	248	29.5255668173591	442.896745484981	sahel zone
119	SOMNA GAORE	FALOUEL	NIGER	13.533	3.583	261	28.9575073303526	616.508206629343	sudano-sahelian zone
120	-	KAROFANE	NIGER	14.317	6.15	355	28.2412276135156	458.438083538084	sahel zone
121	-	KAROFANE	NIGER	14.317	6.15	355	28.2412276135156	458.438083538084	sahel zone
122	-	DAMANA	NIGER	13.9	3.067	230	29.1038037751573	456.563947947948	sahel zone
123	-	DAMANA	NIGER	13.9	3.067	230	29.1038037751573	456.563947947948	sahel zone
124	GUISSIRI	NGAOURA KOURA	NIGER	13.417	12.783	298	27.8174729509817	245.778712803713	sahel zone
125	GUISSIRI	NGAOURA KOURA	NIGER	13.417	12.783	298	27.8174729509817	245.778712803713	sahel zone
126	GUERGUERA	IBOHAMANE	NIGER	14.917	5.917	482	28.6132389976319	383.349117745197	sahel zone
127	GUERGUERA	IBOHAMANE	NIGER	14.917	5.917	482	28.6132389976319	383.349117745197	sahel zone
128	MATAM HATCHI	TIBIRI	NIGER	13.1	4	224	28.8629971451086	764.339511119954	sudano-sahelian zone
129	MATAM HATCHI	TIBIRI	NIGER	13.1	4	224	28.8629971451086	764.339511119954	sudano-sahelian zone
130	ZONGO	BANGOU	NIGER	11.9	3.55	193	28.8116860714997	828.525353541461	sudano-sahelian zone
131	ZONGO	BANGOU	NIGER	11.9	3.55	193	28.8116860714997	828.525353541461	sudano-sahelian zone
132	MAIWA	LIDO	NIGER	12.9	3.733	237	28.8908319461253	772.950357656928	sudano-sahelian zone
133	SANIO	SINTIOU KOLINKA	SENEGAL	13.817	-14.083	45	28.4514556823524	805.676968904388	sudano-sahelian zone
134	SOUNA	OURA AMAT	SENEGAL	14.85	-12.967	82	29.2312687383262	561.972258574364	sudano-sahelian zone
135	SOUNA	OURA AMAT	SENEGAL	14.85	-12.967	82	29.2312687383262	561.972258574364	sudano-sahelian zone
136	-	JOAL	SENEGAL	14.167	-16.85	10	25.8914620573222	773.04904904905	sudano-sahelian zone
137	-	GUEDE	SENEGAL	16.55	-14.8	10	28.8585405972672	274.625428279603	sahel zone
138	-	DIOURBEL	SENEGAL	14.66667	-16.25	27	27.5932042627725	546.069069069069	sudano-sahelian zone
139	-	KEUR AYIB	SENEGAL	12.883	-16.15	30	26.7109144516522	1177.72781114448	sudanian zone
140	-	MESIRA KOLDA	SENEGAL	12.85	-14.933	34	27.3912031138475	1142.44493104215	sudanian zone
141	-	OREFONDE	SENEGAL	16.05	-13.733	15	29.3053728804246	350.354067341679	sahel zone
142	-	SAGATTA	SENEGAL	15.217	-15.583	44	28.0814267682184	354.550735921106	sahel zone
143	-	NDOFANE	SENEGAL	14.25	-16.783	10	26.1336989279495	722.847347347348	sudano-sahelian zone
144	-	DIOURBEL	SENEGAL	14.66667	-16.25	27	27.5932042627725	546.069069069069	sudano-sahelian zone
145	SANIO	SAMINE	SENEGAL	12.483	-15.95	16	26.5511333994541	1287.58955729924	sudanian zone
